# Supplementary material for: A genetic relationship between nitrogen use efficiency and seedling root traits in maize as revealed by QTL analysis
Source: J Exp Bot. 2015 Apr 6;66(11):3175–88. doi: 10.1093/jxb/erv127 (PMC4449538; doi:10.1093/jxb/erv127)
Supplement: Supplementary Data [file supp_erv127_jexbot141853_file002.xlsx]

## Sheet: Title page
Journal of Experimental Botany Genetic relation between nitrogen use efficiency and seedling root traits in maize as revealed by QTL analysis Pengcheng Li, Fanjun Chen, Hongguang Cai, Jianchao Liu, Qingchun Pan, Zhigang Liu, Riliang Gu, Guohua Mi, Fusuo Zhang, and Lixing Yuan
Supplementary File 2
Table S5. Pearson's correlation coefficients (r) between all investigated traits of RILs grown under high N (HN) and low N (LN) levels.
Table S8. Summary of detected QTLs for all investigated traits in different environments and the identification of QTL clusters.
Table S9. The performance of ILs inbred lines and testcrossed lines under high N (HN) and low N (LN) levels in 2009 and 2010.

## Sheet: Table S5
Table S5. Pearson's correlation coefficients (r) between all investigated traits of RILs grown under high N (HN) and low N (LN) levels.
			HN																			LN
Treatment	Traits	n	1GY	2NUE	3Nup	4NupE	5NutE	6SY	7HI	8GNC	9SNC	10NHI	11SRN	12CRN	13LRN	14PRL	15SRL	16CRL	17RDW	18SDW	19R/S	1GY	2NUE	3Nup	4NupE	5NutE	6SY	7HI	8GNC	9SNC	10NHI	11SRN	12CRN	13LRN	14PRL	15SRL	16CRL	17RDW	18SDW	19R/S		Treatment
HN	1GY	213	1	1	0.361111	0.361111	0.56542	0.119146	0.525136	-0.393705	-0.442722	0.510203	0.181524	0.156801	-0.00484396	0.164001	0.194844	0.090596	0.141615	0.158252	-0.00790662	0.632614	0.632614	0.371101	0.371101	0.446115	0.133294	0.456463	-0.425855	-0.302801	0.389179	0.179035	0.167839	-0.020942	0.124263	0.266937	0.176761	0.160231	0.194098	0.0700675	1	HN
	2NUE	213		1	0.361111	0.361111	0.56542	0.119146	0.525136	-0.393705	-0.442722	0.510203	0.181524	0.156801	-0.00484396	0.164001	0.194844	0.090596	0.141615	0.158252	-0.00790662	0.632614	0.632614	0.371101	0.371101	0.446115	0.133294	0.456463	-0.425855	-0.302801	0.389179	0.179035	0.167839	-0.020942	0.124263	0.266937	0.176761	0.160231	0.194098	0.0700675	2
	3Nup	207			1	1	-0.165349	0.671414	-0.192182	0.0507676	0.0204896	-0.176319	0.132259	0.146577	-0.0835904	0.0521637	0.0589833	0.0929551	0.0508469	0.0993645	-0.0172445	0.22526	0.22526	0.585582	0.585582	-0.150753	0.655105	-0.18917	0.133056	-0.00842648	-0.0921004	0.145736	0.122415	-0.0749618	0.073103	0.209932	0.119559	0.0448243	0.0800114	-0.0270476	3
	4NupE	207				1	-0.165349	0.671414	-0.192182	0.0507676	0.0204896	-0.176319	0.132259	0.146577	-0.0835904	0.0521637	0.0589833	0.0929551	0.0508469	0.0993645	-0.0172445	0.22526	0.22526	0.585582	0.585582	-0.150753	0.655105	-0.18917	0.133056	-0.00842648	-0.0921004	0.145736	0.122415	-0.0749618	0.073103	0.209932	0.119559	0.0448243	0.0800114	-0.0270476	4
	5NutE	199					1	-0.441224	0.762885	-0.603927	-0.600935	0.862591	-0.00131972	0.035084	-0.0285053	0.114512	0.0300189	0.0318756	-0.0106382	-0.0296695	0.0397396	0.417214	0.417214	-0.0832458	-0.0832458	0.732866	-0.369015	0.677814	-0.595095	-0.375187	0.555004	-0.0590473	0.00604689	-0.0337865	0.061429	0.0347374	0.0323709	0.0118942	0.0634322	0.0774274	5
	6SY	213						1	-0.458106	0.171508	0.0984169	-0.430429	0.159273	0.116144	-0.0453413	0.026929	0.101131	0.0757926	0.11011	0.136329	-0.0590895	0.0745318	0.0745318	0.475166	0.475166	-0.330023	0.7875	-0.464778	0.259264	0.0652489	-0.357004	0.173942	0.1471	-0.0115204	0.0757945	0.141735	0.0795154	0.0653514	0.0540477	-0.00317335	6
	7HI	211							1	-0.513249	-0.497424	0.789121	0.0717661	0.0358089	0.0232848	0.0421569	0.0532387	-0.0199004	0.080361	-0.0122426	0.0758876	0.505423	0.505423	0.0593045	0.0593045	0.652586	-0.369377	0.809072	-0.599593	-0.394734	0.655202	0.0813344	0.0447152	0.0328201	0.0390884	0.104817	-0.00557736	0.0681733	0.0440549	0.0812822	7
	8GNC	213								1	0.389316	-0.369975	-0.0495438	0.0902755	0.0687974	-0.169267	-0.162544	0.0482369	0.0442316	0.133438	-0.20048	-0.445834	-0.445834	-0.0690269	-0.0690269	-0.557791	0.0934462	-0.466632	0.779986	0.284606	-0.357012	0.0388073	0.117778	0.126681	-0.0510574	-0.0308437	0.118645	0.0713217	0.129755	-0.206728	8
	9SNC	213									1	-0.612413	-0.140408	-0.106789	0.0282569	-0.0544622	-0.0438685	-0.0553088	-0.074136	-0.0418715	0.000717323	-0.471346	-0.471346	-0.0836117	-0.0836117	-0.614346	0.0712665	-0.528986	0.464464	0.629993	-0.522671	-0.0683913	-0.0332083	-0.0151882	-0.115167	-0.10927	-0.00380401	-0.149119	-0.16374	-0.0221484	9
	10NHI	205										1	0.0193391	0.0781067	-0.0336974	0.0730624	0.00594657	0.0505223	0.0731849	0.0154963	0.0605943	0.407687	0.407687	-0.0430649	-0.0430649	0.700583	-0.354723	0.70322	-0.470171	-0.440453	0.605393	0.0126661	0.0313825	0.0260268	0.0936806	0.0587161	0.0859593	0.0965333	0.135264	0.0876097	10
	11SRN	212											1	0.229102	-0.0244481	0.10239	0.648828	0.101861	0.252407	0.266425	0.00704624	0.168726	0.168726	0.23338	0.23338	-0.00533355	0.238685	0.024112	-0.0427896	-0.0909657	-0.0307632	0.71915	0.218918	0.0244294	0.116872	0.4782	0.0745434	0.218708	0.264985	-0.0113668	11
	12CRN	212												1	0.022263	0.111671	0.218644	0.591172	0.471775	0.48407	-0.149733	0.052623	0.052623	0.128495	0.128495	-0.0931155	0.133493	-0.0287747	0.101522	-0.0216036	-0.0272829	0.298604	0.676243	0.0915874	0.167604	0.256704	0.454163	0.440341	0.428596	-0.0266683	12
	13LRN	213													1	0.00320358	-0.0415181	0.0242944	0.113234	0.188527	-0.118955	0.0528218	0.0528218	-0.0729285	-0.0729285	0.017998	-0.0786953	0.0615078	0.0906458	0.0701992	-0.000523011	-0.0398916	-0.0188128	0.702819	-0.00499971	-0.055957	-0.0105106	0.182778	0.158574	-0.111539	13
	14PRL	213														1	0.459092	0.280183	0.404769	0.321647	-0.0161604	0.0729253	0.0729253	0.0282426	0.0282426	0.0746751	0.0226247	0.0592662	-0.150694	0.0769251	-0.0362949	0.0729552	-0.0211726	0.0540227	0.494158	0.349977	0.178208	0.298414	0.215114	0.105584	14
	15SRL	211															1	0.243948	0.379509	0.355301	-0.0285627	0.107339	0.107339	0.108007	0.108007	0.014846	0.152975	0.0268353	-0.154804	-0.0276216	-0.0378452	0.432954	0.151607	0.00352423	0.387818	0.578453	0.216499	0.268464	0.261875	0.0803072	15
	16CRL	212																1	0.462681	0.490517	-0.177327	-0.0547762	-0.0547762	-0.0368696	-0.0368696	-0.0575382	0.0427567	-0.0742938	0.057642	0.0487655	-0.0638937	0.128649	0.426999	0.0842264	0.254275	0.212344	0.549696	0.425182	0.321058	0.0242049	16
	17RDW	211																	1	0.747254	-0.0366489	0.105794	0.105794	0.0314069	0.0314069	-0.00379011	0.0715757	0.0378781	-0.00798983	-0.0119583	-0.0155024	0.255649	0.356927	0.228871	0.219226	0.337528	0.391484	0.772156	0.649972	0.0605966	17
	18SDW	212																		1	-0.462715	0.0594329	0.0594329	-0.0221532	-0.0221532	-0.0246589	0.065531	-0.0395937	0.0407327	-0.00136878	0.00263583	0.245848	0.341857	0.256702	0.234154	0.300284	0.351266	0.680494	0.766968	-0.260284	18
	19RS	211																			1	-0.0118743	-0.0118743	0.0530796	0.0530796	0.033216	-0.0310628	0.0898923	-0.0643917	0.0247083	-0.0344458	-0.0159442	-0.124871	-0.136078	-0.0794431	-0.0720367	-0.147188	-0.0859918	-0.325736	0.585089	19
LN	1GY	212																				1	1	0.520553	0.520553	0.617714	0.119359	0.595817	-0.5361	-0.43692	0.553508	0.15173	0.0952943	0.037638	0.087171	0.200579	0.0488101	0.131394	0.144299	0.0714975	1	LN
	2NUE	212																					1	0.520553	0.520553	0.617714	0.119359	0.595817	-0.5361	-0.43692	0.553508	0.15173	0.0952943	0.037638	0.087171	0.200579	0.0488101	0.131394	0.144299	0.0714975	2
	3Nup	203																						1	1	-0.0463992	0.68987	0.0539197	-0.0275301	-0.0195139	0.0868411	0.311346	0.153231	-0.0630491	0.0405005	0.31262	0.0247612	0.049051	0.0320975	0.0645921	3
	4NupE	203																							1	-0.0463992	0.68987	0.0539197	-0.0275301	-0.0195139	0.0868411	0.311346	0.153231	-0.0630491	0.0405005	0.31262	0.0247612	0.049051	0.0320975	0.0645921	4
	5NutE	197																								1	-0.32512	0.810407	-0.69326	-0.545124	0.814119	-0.0440921	-0.087143	-0.0100911	0.0280858	0.0941103	-0.0764142	0.0376178	0.0578049	0.0760525	5
	6SY	213																									1	-0.460394	0.209164	0.0141765	-0.349223	0.264383	0.170647	-0.0579674	0.0907347	0.242231	0.0498217	0.0605679	0.0406628	0.0283936	6
	7HI	212																										1	-0.604619	-0.479422	0.84041	0.00982655	-0.0622525	0.0324548	0.0193883	0.0615174	-0.0550114	0.039607	0.0404178	0.0705397	7
	8GNC	213																											1	0.398736	-0.482178	0.0216346	0.0961471	0.0866205	-0.0503959	-0.0430826	0.164181	0.0574617	0.00124906	-0.0716674	8
	9SNC	213																												1	-0.577683	-0.0766108	-0.0152415	-0.00931131	-0.0743311	-0.0774518	0.0504551	-0.0345271	-0.0877161	-0.0213073	9
	10NHI	202																													1	-0.00628772	-0.0107967	0.0146539	-0.0260523	0.0570963	0.00827594	0.0288319	0.0822304	-0.0225894	10
	11SRN	209																														1	0.329858	0.0130032	0.195898	0.587903	0.188087	0.271958	0.250992	0.0303648	11
	12CRN	213																															1	0.0908443	0.134433	0.308513	0.469461	0.400611	0.365821	0.0211722	12
	13LRN	213																																1	0.0611645	0.02708	0.037654	0.241183	0.273839	-0.150938	13
	14PRL	212																																	1	0.552184	0.237216	0.291788	0.199666	0.128237	14
	15SRL	202																																		1	0.326831	0.414354	0.321744	0.0651084	15
	16CRL	213																																			1	0.537819	0.386171	0.0857012	16
	17RDW	212																																				1	0.741148	0.136243	17
	18SDW	213																																					1	-0.338322	18
	19RS	212																																						1	19
			1	2	3	4	5	6	7	8	9	10	11	12	13	14	15	16	17	18	19	1	2	3	4	5	6	7	8	9	10	11	12	13	14	15	16	17	18	19
			HN																			LN
Note: the trait performances were calculated using the least-squares means of the RILs averaged across all environments.
The significant correlation is highlighted with colours. Positive correlation is indicated in red, and negative correlation in green. Color scale represented the value of coefficients.

## Sheet: Table S8
	Table S8: Summary of detected QTLs for all investigated traits in different environments and the identification of QTL clusters
	QTLid	trait	Environment	Treatment	Chr.	Position	Flanking markers		LOD	Additivea	R2b	LOD1_Lc	LOD1_Rc	cluster	Observed position	CI(95%)	Predicted position	M1d	M2	M3	M4	M5	M6	M7	M8
	244	PRL	E8	HN	1	15.41	umc1613	umc1222	2.82941	0.8609	6.0889	8.9	25.8	1	15.4	20.15	31.15	1	0	0	0	0	0	0
	152	SNC	E3	HN	1	27.41	umc1071	umc1222	3.02918	0.0605	8.4639	19.6	37.7	1	27.4	21.56	31.15	1	0	0	0	0	0	0
	306	SDW	E8	LN	1	40.91	umc1222	umc1568	3.10953	19.4846	14.694	34	56.3	1	40.9	26.58	31.15	1	0	0	0	0	0	0
	290	RDW	E8	LN	1	44.91	umc1222	umc1568	4.5036	10.6894	13.9115	37.2	54.3	1	44.9	20.38	31.15	1	0	0	0	0	0	0
	28	NUE	E6	LN	1	79.01	umc1403	bnlg1484	3.06393	8.5349	11.4375	66	86.1	2	79	23.95	87.32	0	1	0	0	0	0	0
	213	CRN	E8	LN	1	80.01	umc1403	bnlg1484	2.55146	-0.3018	7.4997	63.3	86.1	2	80	27.17	87.32	0	1	0	0	0	0	0
	319	R/S	E8	HN	1	89.31	bnlg1484	bnlg1866	2.60575	-0.0257	8.748	82	97.7	2	89.3	18.7	87.32	0	1	0	0	0	0	0
	299	SDW	E7	HN	1	94.31	bnlg1484	bnlg1866	2.66655	31.5783	12.1317	85	101.3	2	94.3	19.4	87.32	0	1	0	0	0	0	0
	329	R/S	E9	LN	1	105.81	bnlg1866	umc2112	3.05958	-0.0217	8.8192	94.1	111.9	3	105.8	21.21	115.62	0	0.01	0.99	0	0	0	0
	123	HI	E3	LN	1	112.61	bnlg1866	bnlg1884	2.67524	0.0185	6.9566	107.1	120.1	3	112.6	15.48	115.91	0	0	1	0	0	0	0
	177	NHI	E3	LN	1	112.61	bnlg1866	bnlg1884	5.72614	0.042	18.3363	109	118.5	3	112.6	11.33	115.91	0	0	1	0	0	0	0
	10	NUE	E3	HN	1	113	umc2112	bnlg1884	3.2	3.02386	8.4	104.099	121.901	3	113	21.21	115.91	0	0	1	0	0	0	0
	14	NUE	E3	LN	1	113	umc2112	bnlg1884	4.3	12.4551	8.7	104.406	121.594	3	113	20.5	115.91	0	0	1	0	0	0	0
	222	LRN	E7	HN	1	118.61	umc2112	bnlg1884	6.25814	3.8746	23.7015	112.6	122.6	3	118.6	11.92	115.91	0	0	1	0	0	0	0
	310	SDW	E9	LN	1	119.61	umc2112	bnlg1884	3.23113	13.116	12.3618	108.9	126.5	3	119.6	20.97	115.91	0	0	1	0	0	0	0
	174	NHI	E3	HN	1	122.61	umc2112	bnlg1884	2.50803	0.0449	13.9967	114.9	135.5	3	122.6	24.54	115.91	0	0	1	0	0	0	0
	226	LRN	E7	LN	1	122.61	umc2112	bnlg1884	3.69582	3.1299	15.5644	117.1	136.8	3	122.6	23.48	115.91	0	0	1	0	0	0	0
	228	LRN	E8	HN	1	140.91	bnlg1884	umc1754	2.61878	3.4579	13.2192	131	157	3	140.9	30.97	118.74	0	0	0.95	0.05	0	0	0
	3	NUE	E1	LN	1	160.81	umc1754	umc1335	2.76427	4.6694	10.2322	153.4	177	4	160.8	28.11	172.55	0	0	0	1	0	0	0
	209	CRN	E8	HN	1	163.51	umc1754	bnlg1556	2.63398	-0.2689	5.6833	154.8	180.7	4	163.5	30.85	172.55	0	0	0	1	0	0	0
	33	NupE	E1	LN	1	170.51	umc1335	bnlg1556	2.54712	18.7415	31.3682	158.1	176.6	4	170.5	22.03	172.55	0	0	0	1	0	0	0
	203	CRN	E7	HN	1	170.51	umc1335	bnlg1556	3.10519	-0.6627	17.6977	157.1	180.3	4	170.5	27.64	172.55	0	0	0	1	0	0	0
	273	CRL	E8	HN	1	170.51	umc1335	bnlg1556	3.19204	-5.0319	20.3388	157	178.7	4	170.5	25.87	172.55	0	0	0	1	0	0	0
	270	CRL	E7	LN	1	171.51	umc1335	bnlg1556	3.64371	-13.2224	24.7806	159.9	179	4	171.5	22.78	172.55	0	0	0	1	0	0	0
	206	CRN	E7	LN	1	172.51	umc1335	bnlg1556	2.94233	-0.6377	25.1584	161.9	180	4	172.5	21.56	172.55	0	0	0	1	0	0	0
	96	SY	E3	HN	1	175.51	umc1335	bnlg1556	2.52541	-133.872	31.5372	169.3	185.9	4	175.5	19.8	172.55	0	0	0	1	0	0	0
	164	NHI	E1	LN	1	175.51	umc1335	bnlg1556	2.78598	0.0611	25.0653	163.4	198.8	4	175.5	42.18	173.12	0	0	0	0.98	0.02	0	0
	112	HI	E1	LN	1	180.51	umc1335	bnlg1556	3.38096	0.0501	19.9387	169.1	200.1	4	180.5	36.93	173.69	0	0	0	0.96	0.04	0	0
	327	R/S	E9	HN	1	185.51	umc1335	bnlg1556	2.56449	0.0121	10.0484	174.4	197.1	4	185.5	27.05	175.97	0	0	0	0.88	0.12	0	0
	42	NupE	E3	HN	1	190.21	bnlg1556	bnlg1025	2.81855	-6.9183	10.936	178.2	201.7	5	190.2	27.99	191.38	0	0	0	0.34	0.66	0	0
	25	NUE	E6	HN	1	200.21	bnlg1556	bnlg1025	4.31252	1.5705	19.0348	194	210.8	5	200.2	20.03	201.08	0	0	0	0	1	0	0
	197	SRN	E9	HN	1	203.51	bnlg1556	umc1128	3.79788	0.2197	7.29	199.2	212.2	5	203.5	15.48	201.08	0	0	0	0	1	0	0
	110	HI	E1	HN	1	214.51	bnlg1025	umc1128	2.8533	0.0492	19.5769	193.1	223.8	6	214.5	36.57	217.3	0	0	0	0	0.37	0.63	0
	58	NutE	E1	LN	1	218.51	bnlg1025	umc1128	3.50908	4.3801	36.8767	212.8	225.5	6	218.5	15.13	226.82	0	0	0	0	0	1	0
	116	HI	E2	LN	1	221.51	bnlg1025	umc1128	2.66655	0.0452	18.1815	211.2	236.9	6	221.5	30.62	226.05	0	0	0	0	0.03	0.97	0
	23	NUE	E5	LN	1	229.41	bnlg1025	umc1147	3.31147	7.2027	8.4272	207.7	237.4	6	229.4	35.4	226.56	0	0	0	0	0.01	0.99	0
	140	GNC	E4	HN	1	240.61	umc1147	umc1245	2.57535	-0.0514	5.8887	232.3	246.9	6	240.6	17.4	226.82	0	0	0	0	0	1	0
	21	NUE	E5	HN	1	257.11	phi423298	umc2189	3.81308	1.5758	11.7103	247.4	265.1	7	257.1	21.09	266.88	0	0	0	0	0	0	1
	312	R/S	E7	HN	1	257.11	phi423298	umc2189	2.56232	-0.0244	8.1	246.5	263.5	7	257.1	20.27	266.88	0	0	0	0	0	0	1
	143	SNC	E1	HN	1	264.11	phi423298	umc2189	3.60028	-0.047	8.5347	258	271.5	7	264.1	16.07	266.88	0	0	0	0	0	0	1
	29	NUE	E6	LN	1	265.51	phi423298	phi265454	2.62746	7.2765	7.3475	260	273.8	7	265.5	16.42	266.88	0	0	0	0	0	0	1
	158	SNC	E4	LN	1	265.51	umc2189	phi265454	2.94884	-0.0364	6.1122	259.4	273.1	7	265.5	16.31	266.88	0	0	0	0	0	0	1
	119	HI	E3	HN	1	266.51	umc2189	phi265454	2.98141	0.0276	8.8669	262.1	275.2	7	266.5	15.6	266.88	0	0	0	0	0	0	1
	149	SNC	E2	LN	1	266.51	umc2189	phi265454	3.24416	-0.051	7.1732	259.4	272.3	7	266.5	15.37	266.88	0	0	0	0	0	0	1
	154	SNC	E3	LN	1	266.51	umc2189	phi265454	2.50586	-0.0369	6.0617	259.6	276	7	266.5	19.56	266.88	0	0	0	0	0	0	1
	182	NHI	E4	LN	1	269.51	umc2189	phi265454	4.31252	0.0472	19.2078	260.5	275.4	7	269.5	17.76	266.88	0	0	0	0	0	0	1
	323	R/S	E8	LN	1	270.51	umc2189	phi265454	2.78598	-0.0364	9.5773	262.8	276.6	7	270.5	16.42	266.88	0	0	0	0	0	0	1
	99	SY	E3	LN	1	279.51	phi265454	umc1553	2.60141	-46.077	6.476	268.1	281.5	7	279.5	15.95	266.88	0	0	0	0	0	0	1
	246	PRL	E8	LN	2	24.61	umc1542	umc1518	2.8533	1.6269	17.5245	16.5	38.2	1	24.6	25.87	32.18	1	0	0	0	0	0
	217	CRN	E9	HN	2	28.61	umc1542	umc1518	3.02484	0.4059	14.2909	20.8	33.8	1	28.6	15.48	32.18	1	0	0	0	0	0
	296	RDW	E9	LN	2	29.61	umc1542	umc1518	2.8381	5.0095	11.0641	20.7	43.5	1	29.6	27.17	32.18	1	0	0	0	0	0
	219	CRN	E9	LN	2	36.81	umc1518	bnlg2248	2.84027	0.2597	6.3653	22.6	43.9	1	36.8	25.36	32.18	1	0	0	0	0	0
	315	R/S	E7	LN	2	37.81	umc1518	bnlg2248	3.16381	-0.0272	8.7129	18.4	43.9	1	37.8	30.38	32.5	0.99	0.01	0	0	0	0
	198	SRN	E9	HN	2	40.81	umc1518	bnlg2248	2.83375	0.2077	6.6795	33.8	53.2	1	40.8	23.13	32.18	1	0	0	0	0	0
	11	NUE	E3	HN	2	55	bnlg2248	phi083	3	2.44685	7.8	45.414	64.586	2	55	22.89	64.52	0	1	0	0	0	0
	15	NUE	E3	LN	2	55	bnlg2248	phi083	3.2	8.58283	7.1	44.4689	65.5311	2	55	25.01	64.52	0	1	0	0	0	0
	18	NUE	E4	LN	2	56	bnlg2248	phi083	2.9	5.09015	5.8	43.1085	68.8915	2	56	30.73	64.2	0.01	0.99	0	0	0	0
	223	LRN	E7	HN	2	62.81	phi083	umc1635	3.37227	1.9718	6.2363	59.1	69.8	2	62.8	12.74	64.52	0	1	0	0	0	0
	304	SDW	E8	HN	2	62.81	phi083	umc1635	2.53626	15.8454	5.9314	58.3	71.3	2	62.8	15.48	64.52	0	1	0	0	0	0
	320	R/S	E8	HN	2	63.81	umc2248	umc1635	2.63832	-0.0229	6.9757	58.9	70.3	2	63.8	13.6	64.52	0	1	0	0	0	0
	236	LRN	E9	LN	2	64.81	umc2248	umc1635	2.94015	2.0034	6.6923	60.4	72.8	2	64.8	14.78	64.52	0	1	0	0	0	0
	146	SNC	E2	HN	2	65.81	umc2248	umc1635	3.13776	-0.0509	7.6267	59.9	72.8	2	65.8	15.37	64.52	0	1	0	0	0	0
	150	SNC	E2	LN	2	67.81	umc2248	umc1635	3.0053	-0.0543	8.3793	62.8	76	2	67.8	15.72	64.52	0	1	0	0	0	0
	230	LRN	E8	LN	2	73.61	umc2248	umc1003	2.53192	2.665	4.7748	63.6	80.3	2	73.6	19.91	64.52	0	1	0	0	0	0
	239	PRL	E7	HN	2	73.61	umc2248	umc1003	2.64266	-0.8753	5.3212	64.2	81.5	2	73.6	20.62	64.52	0	1	0	0	0	0
	56	NutE	E1	HN	2	101.81	umc1065	umc1875	3.27456	-2.4288	8.8466	96.9	104.6	3	101.8	9.17	103.41	0	0	1	0	0	0
	160	NHI	E1	HN	2	101.81	umc1065	umc1875	2.8077	-0.033	7.6202	96.8	104.6	3	101.8	9.29	103.41	0	0	1	0	0	0
	231	LRN	E8	LN	2	101.81	umc1065	umc1875	4.1236	-4.0267	10.951	98.8	107.7	3	101.8	10.62	103.41	0	0	1	0	0	0
	87	SY	E2	HN	2	104.91	umc1875	umc1637	3.19422	49.2817	5.3574	102.7	108.3	3	104.9	6.66	103.41	0	0	1	0	0	0
	297	RDW	E9	LN	2	109.91	nc003	umc1637	2.51455	-4.233	7.46	104.8	120.9	3	109.9	19.17	106.84	0	0	0.78	0.22	0	0
	305	SDW	E8	HN	2	113.91	nc003	umc1637	2.73821	-17.4297	7.1535	107.4	119.8	4	113.9	14.78	117.91	0	0	0.07	0.93	0	0
	279	CRL	E9	LN	2	120.01	umc1637	bnlg1329	3.08781	-4.4753	7.062	115.3	136.5	4	120	25.24	118.22	0	0	0.05	0.95	0	0
	242	PRL	E7	LN	2	121.61	umc1637	bnlg2077	5.41345	1.6908	11.0693	119.9	128.8	4	121.6	10.62	119	0	0	0	1	0	0
	185	SRN	E7	HN	2	138.61	bnlg1329	bnlg2077	2.55364	0.3087	19.7871	121.2	152.3	5	138.6	37.04	147.49	0	0	0	0.18	0.81	0.01
	97	SY	E3	HN	2	141.61	bnlg1329	bnlg2077	3.4005	143.439	37.0156	135.5	153.2	5	141.6	21.09	153.54	0	0	0	0	1	0
	167	NHI	E2	HN	2	148.61	bnlg1329	bnlg2077	3.28976	-0.0492	17.3004	140.4	153.5	5	148.6	15.6	153.54	0	0	0	0	1	0
	188	SRN	E7	LN	2	152.51	bnlg1329	bnlg1267	2.96404	0.1617	6.1911	151.6	154.2	5	152.5	3.1	153.54	0	0	0	0	1	0
	126	HI	E4	LN	2	154.31	bnlg2077	mmc0191	2.82724	-0.0255	6.9571	153.1	155.3	5	154.3	2.63	153.54	0	0	0	0	1	0
	168	NHI	E2	HN	2	156.51	mmc0191	umc1049	2.81855	-0.0355	8.7919	154.7	161.4	5	156.5	8	153.54	0	0	0	0	1	0
	189	SRN	E7	LN	2	163.91	mmc0191	umc1516	3.18336	0.165	6.5039	158	170.6	6	163.9	15.01	167.95	0	0	0	0	0.16	0.84
	256	SRL	E7	LN	2	169.91	umc1049	umc1516	2.87718	9.3677	9.5658	161.5	175.2	6	169.9	16.31	170.7	0	0	0	0	0	1
	113	HI	E1	LN	2	170.91	umc1049	umc1516	3.89777	-0.042	13.6653	165.5	177.5	6	170.9	14.31	170.7	0	0	0	0	0	1
	302	SDW	E7	LN	2	181.71	umc1516	bnlg1746	2.55798	16.9713	6.2171	166.9	183.7	6	181.7	20.03	170.7	0	0	0	0	0	1
	234	LRN	E9	HN	3	0.01	umc1793	umc1780	3.13776	2.1776	6.0511	0	3.6	1	0	4.27	0	1	0	0	0	0	0	0	0
	243	PRL	E7	LN	3	21.91	umc1394	phi104127	5.0595	1.5686	13.2026	17.1	27.4	2	21.9	12.27	31.48	0	1	0	0	0	0	0	0
	59	NutE	E1	LN	3	24.51	umc1394	umc1458	3.29627	2.1918	9.0266	20	27.8	2	24.5	9.29	31.48	0	1	0	0	0	0	0	0
	30	NupE	E1	HN	3	34.31	bnlg1879	umc1447	5.50465	3.8426	14.0042	30.5	37.1	2	34.3	7.88	31.48	0	1	0	0	0	0	0	0
	67	NutE	E3	HN	3	34.31	phi104127	bnlg1523	2.96187	-2.8523	10.6017	29.7	39.8	2	34.3	12.03	31.48	0	1	0	0	0	0	0	0
	22	NUE	E5	HN	3	36.31	umc1458	bnlg1523	2.65569	-1.4109	8.4641	33.7	41.2	2	36.3	8.94	31.48	0	1	0	0	0	0	0	0
	240	PRL	E7	HN	3	40.31	umc1458	bnlg1523	3.97377	1.1033	8.7233	31.3	49.5	2	40.3	21.68	31.48	0	1	0	0	0	0	0	0
	287	RDW	E8	HN	3	55.81	bnlg1523	phi029	2.93581	5.6375	6.2107	50.9	62	3	55.8	13.21	63.56	0	0	1	0	0	0	0	0
	264	SRL	E9	LN	3	65.81	bnlg1904	phi029	2.62746	5.7806	6.9336	55.7	78.4	3	65.8	27.05	63.56	0	0	1	0	0	0	0	0
	120	HI	E3	HN	3	69.81	bnlg1904	bnlg1019	2.52106	0.0228	6.6407	59.2	77.2	3	69.8	21.44	63.56	0	0	1	0	0	0	0	0
	175	NHI	E3	HN	3	69.91	bnlg1904	bnlg1019	2.98576	0.0355	9.2806	63.4	76.1	3	69.9	15.13	63.56	0	0	1	0	0	0	0	0
	179	NHI	E4	HN	3	87.21	bnlg1019	mmc0132	2.72301	-0.0432	8.5424	80.3	91.2	4	87.2	12.98	102.47	0	0	0	1	0	0	0	0
	169	NHI	E2	HN	3	94.61	mmc0132	umc1504	2.67524	-0.0349	8.833	87.1	100.1	4	94.6	15.48	102.47	0	0	0	1	0	0	0	0
	115	HI	E2	HN	3	97.61	mmc0132	umc1504	2.79901	-0.0356	10.0873	92.6	102.6	4	97.6	11.92	102.47	0	0	0	1	0	0	0	0
	88	SY	E2	HN	3	98.61	mmc0132	umc1504	3.31582	58.1508	7.4804	92.6	108.5	4	98.6	18.93	102.47	0	0	0	1	0	0	0	0
	66	NutE	E2	LN	3	102.61	mmc0132	umc1504	3.31365	-3.4627	8.0448	95	105.1	4	102.6	12.03	102.47	0	0	0	1	0	0	0	0
	114	HI	E1	LN	3	102.61	mmc0132	umc1223	3.13776	-0.033	6.5413	97	105.3	4	102.6	9.88	102.47	0	0	0	1	0	0	0	0
	60	NutE	E1	LN	3	102.71	mmc0132	umc1223	4.33423	-2.6077	12.0198	96.9	104.5	4	102.7	9.06	102.47	0	0	0	1	0	0	0	0
	165	NHI	E1	LN	3	102.71	mmc0132	umc1223	3.36142	-0.0383	9.0928	96.8	104.8	4	102.7	9.53	102.47	0	0	0	1	0	0	0	0
	93	SY	E2	LN	3	106.71	umc1504	umc1223	3.01616	48.4988	5.8683	102.9	109.8	4	106.7	8.23	102.47	0	0	0	1	0	0	0	0
	68	NutE	E3	HN	3	110.51	umc1223	umc1012	3.3245	2.9686	12.6172	107.7	120.8	4	110.5	15.6	102.47	0	0	0	1	0	0	0	0
	85	SY	E1	LN	3	110.51	umc1773	umc1012	2.52975	30.1556	5.0648	108.2	119	4	110.5	12.86	102.47	0	0	0	1	0	0	0	0
	62	NutE	E2	HN	3	116.51	umc1773	umc1012	3.14644	-3.9064	14.978	110.4	126.4	5	116.5	19.05	121.91	0	0	0	0.28	0.72	0	0	0
	100	SY	E3	LN	3	117.51	umc1773	umc1012	2.88153	62.763	11.978	106.3	129.5	5	117.5	27.64	122.99	0	0	0	0.24	0.76	0	0	0
	106	SY	E4	LN	3	122.51	umc1773	umc1012	4.15834	102.174	18.5648	115.1	129.7	5	122.5	17.4	129.47	0	0	0	0	1	0	0	0
	12	NUE	E3	HN	3	123	unc1773	umc1012	3.4	2.75054	7.9	113.535	132.465	5	123	22.66	129.47	0	0	0	0	1	0	0	0
	46	NupE	E3	LN	3	124.51	umc1773	umc1012	4.02588	22.5858	21.5263	117.9	130.6	5	124.5	15.13	129.47	0	0	0	0	1	0	0	0
	275	CRL	E8	LN	3	124.51	umc1773	umc1012	3.04004	4.4738	11.5446	114.3	142.4	5	124.5	33.48	128.66	0	0	0	0.03	0.97	0	0	0
	40	NupE	E2	LN	3	125.51	umc1773	umc1012	2.71215	14.5902	10.2312	116	131	5	125.5	17.88	129.47	0	0	0	0	1	0	0	0
	218	CRN	E9	HN	3	125.51	umc1773	umc1012	3.2333	0.4546	14.7021	119.7	131.1	5	125.5	13.6	129.47	0	0	0	0	1	0	0	0
	292	RDW	E9	HN	3	125.51	umc1773	umc1012	2.83375	3.8584	9.1122	115.8	138.8	5	125.5	27.4	129.47	0	0	0	0	1	0	0	0
	36	NupE	E2	HN	3	127.51	umc1773	umc1012	3.63719	4.3804	10.631	118.3	130.8	5	127.5	14.9	129.47	0	0	0	0	1	0	0	0
	321	R/S	E8	HN	3	131.71	umc1012	phi053	2.71215	0.0206	5.8901	130.4	140	5	131.7	11.45	129.47	0	0	0	0	1	0	0	0
	220	CRN	E9	LN	3	132.71	phi036	phi053	3.71754	0.2892	7.7913	129.5	139.9	5	132.7	12.39	129.47	0	0	0	0	1	0	0	0
	199	SRN	E9	HN	3	135.71	phi036	phi053	3.69148	0.2532	9.8673	130.5	144.9	5	135.7	17.17	129.47	0	0	0	0	1	0	0	0
	248	PRL	E9	HN	3	136.71	phi036	phi053	3.47216	1.2797	11.2548	130.3	145	5	136.7	17.52	129.47	0	0	0	0	1	0	0	0
	63	NutE	E2	HN	3	140.71	phi036	phi053	2.98576	-3.8073	14.4141	131.3	147.7	5	140.7	19.56	130.28	0	0	0	0	0.97	0.03	0	0
	210	CRN	E8	HN	3	142.71	phi036	phi053	2.78164	0.3115	8.6337	142.6	159.3	5	142.7	19.91	135.95	0	0	0	0	0.76	0.24	0	0
	261	SRL	E9	HN	3	142.71	phi036	phi053	4.55138	6.603	13.8024	131.7	158.3	5	142.7	31.71	136.76	0	0	0	0	0.73	0.27	0	0
	251	PRL	E9	LN	3	148.11	phi036	bnlg1449	3.4613	1.8404	6.8298	142.2	158	6	148.1	18.82	156.21	0	0	0	0	0.01	0.99	0	0
	171	NHI	E2	LN	3	154.11	phi053	bnlg1449	2.57752	-0.0469	16.6125	140.7	161.9	6	154.1	25.24	156.48	0	0	0	0	0	1	0	0
	81	SY	E1	HN	3	155.11	phi053	bnlg1449	2.59706	55.8582	14.9044	137.6	162.1	6	155.1	29.2	156.21	0	0	0	0	0.01	0.99	0	0
	316	R/S	E7	LN	3	161.11	phi053	bnlg1449	2.60358	0.0383	17.3506	149.2	170	6	161.1	24.77	156.48	0	0	0	0	0	1	0	0
	43	NupE	E3	HN	3	162.11	phi053	bnlg1449	2.80552	9.8724	22.1018	152.7	171.1	6	162.1	21.91	156.48	0	0	0	0	0	1	0	0
	180	NHI	E4	HN	3	171.11	phi053	bnlg197	2.69478	0.048	10.138	157.8	179	6	171.1	25.24	156.48	0	0	0	0	0	1	0	0
	70	NutE	E3	LN	3	204.01	bnlg197	phi046	2.61444	6.5358	40.5155	195.1	209.4	7	204	17.05	210.49	0	0	0	0	0	0	1	0
	107	SY	E4	LN	3	209.01	bnlg197	phi046	2.55581	-101.752	18.8556	201.3	225.1	7	209	28.34	210.49	0	0	0	0	0	0	1	0
	51	NupE	E4	LN	3	216.01	bnlg197	phi046	2.75992	-16.2687	8.8115	204.5	222.4	7	216	21.32	210.49	0	0	0	0	0	0	1	0
	135	GNC	E3	HN	3	232.81	phi046	umc1320	3.20724	-0.0697	15.6608	219.8	251.2	7	232.8	37.4	222.49	0	0	0	0	0	0	0.76	0.24
	52	NupE	E4	LN	3	242.11	umc1320	phi047	3.87388	19.9162	13.6536	240.9	250.8	8	242.1	11.8	260.5	0	0	0	0	0	0	0	1
	300	SDW	E7	HN	3	266.11	umc1320	phi047	3.58291	31.063	12.4991	255.4	273.6	8	266.1	21.68	260.5	0	0	0	0	0	0	0	1
	283	RDW	E7	HN	3	269.31	umc1320	umc1062	2.58621	6.7878	5.1213	254.6	275.6	8	269.3	25.01	260.5	0	0	0	0	0	0	0	1
	330	R/S	E9	LN	3	269.31	umc1320	umc1062	2.84895	-0.0169	5.3588	254.2	274.7	8	269.3	24.42	260.5	0	0	0	0	0	0	0	1
	301	SDW	E7	HN	3	283.61	umc1062	umc1136	2.73169	29.7344	11.52	275.6	288.6	8	283.6	15.48	260.5	0	0	0	0	0	0	0	1
	31	NupE	E1	HN	4	0.01	phi072	umc1276	3.82611	-3.0639	9.0932	0	5.8	1	0	6.9	0	1	0	0	0	0	0
	74	NutE	E4	HN	4	0.01	phi072	umc1276	3.12473	2.9892	11.7297	0	7.1	1	0	8.47	0	1	0	0	0	0	0
	98	SY	E3	HN	4	0.01	phi072	umc1276	4.03457	-71.7119	9.13	0	3.8	1	0	4.55	0	1	0	0	0	0	0
	331	R/S	E9	LN	4	35.81	umc1758	umc1294	3.20724	0.0182	6.0347	34.4	47.4	2	35.8	15.48	44.12	0	1	0	0	0	0
	253	SRL	E7	HN	4	47.81	phi295450	umc1294	2.84027	11.7167	18.4516	35.8	58.5	2	47.8	27.05	44.12	0	1	0	0	0	0
	291	RDW	E8	LN	4	50.81	phi295450	umc1294	3.58508	14.4839	23.6843	44.3	56.9	2	50.8	15.01	44.12	0	1	0	0	0	0
	161	NHI	E1	HN	4	73.01	umc1963	umc1662	2.58404	0.033	7.4693	66.3	84.9	3	73	22.15	80.46	0	0	1	0	0	0
	57	NutE	E1	HN	4	75.31	umc1662	phi079	4.06931	2.7563	11.0978	68.9	81.6	3	75.3	15.13	80.46	0	0	1	0	0	0
	24	NUE	E5	LN	4	80.31	umc1662	phi079	3.4005	7.9939	10.2277	73.2	86.5	3	80.3	15.84	80.46	0	0	1	0	0	0
	1	NUE	E1	HN	4	82.51	phi079	umc1953	2.79684	1.125	6.5126	76.5	87.1	3	82.5	12.62	80.46	0	0	1	0	0	0
	324	R/S	E8	LN	4	88.51	phi079	umc1953	3.42439	0.0372	10.3047	82.5	97.7	3	88.5	18.11	80.46	0	0	1	0	0	0
	227	LRN	E7	LN	4	99.41	umc1953	umc1142	2.7773	-1.9884	6.211	91.2	107.7	4	99.4	19.68	112.39	0	0	0.02	0.98	0	0
	191	SRN	E8	HN	4	105.11	umc1142	umc1346	2.76861	0.1448	8.1276	97	112.2	4	105.1	18.11	113.04	0	0	0	1	0	0
	26	NUE	E6	HN	4	112.11	umc1142	umc1346	3.8348	1.3002	11.3124	107	121.9	4	112.1	17.76	113.04	0	0	0	1	0	0
	37	NupE	E2	HN	4	112.51	umc1142	bnlg2291	3.65022	-3.9035	8.3061	105.8	120.1	4	112.5	17.05	113.04	0	0	0	1	0	0
	142	GNC	E4	LN	4	112.51	umc1142	bnlg2291	2.8685	-0.0713	6.7927	111.1	118.9	4	112.5	9.29	113.04	0	0	0	1	0	0
	313	R/S	E7	HN	4	115.51	umc1346	bnlg2291	2.60575	0.0259	9.7512	106.4	123.8	4	115.5	20.74	113.04	0	0	0	1	0	0
	89	SY	E2	HN	4	118.51	umc1346	bnlg2291	2.90541	-66.1566	9.8316	107.5	127.4	4	118.5	23.72	113.04	0	0	0	1	0	0
	156	SNC	E4	HN	4	129.71	umc1346	umc1620	2.98576	0.0543	6.1336	123.2	137.6	4	129.7	17.17	114.5	0	0	0	0.96	0.04	0
	190	SRN	E7	LN	4	145.91	bnlg2291	umc1194	3.06393	0.1711	6.0181	141.4	150.6	5	145.9	10.98	149.46	0	0	0	0	1	0
	308	SDW	E9	HN	4	145.91	bnlg2291	umc1194	2.58404	16.8585	5.2943	139.2	151.1	5	145.9	14.19	149.46	0	0	0	0	1	0
	201	SRN	E9	LN	4	147.91	umc1620	umc1194	2.96404	0.1928	7.4107	139.4	154.9	5	147.9	18.46	149.46	0	0	0	0	1	0
	265	SRL	E9	LN	4	147.91	umc1620	umc1194	4.87927	7.8492	11.998	140	153.6	5	147.9	16.19	149.46	0	0	0	0	1	0
	108	SY	E4	LN	4	159.61	umc1194	umc1466	3.58291	76.3465	10.2526	150.9	166.2	5	159.6	18.23	149.46	0	0	0	0	1	0
	162	NHI	E1	HN	4	160.61	umc1194	umc1466	2.66438	-0.0355	8.7696	153.4	169.6	5	160.6	19.29	149.46	0	0	0	0	1	0
	245	PRL	E8	HN	4	189.31	phi092	umc1989	3.74142	1.3252	13.9936	182.4	195.1	6	189.3	15.13	193.15	0	0	0	0	0	1
	214	CRN	E8	LN	4	195.31	phi092	umc1989	2.9445	-0.3078	7.7439	186.8	196.3	6	195.3	11.33	193.15	0	0	0	0	0	1
	71	NutE	E3	LN	5	7.31	umc1416	umc1253	2.75992	3.4496	9.9945	1.1	8.3	1	7.3	8.58	9.08	1	0	0	0	0	0	0
	314	R/S	E7	HN	5	8.31	umc2292	umc1253	2.67524	0.0217	6.0716	0	16.8	1	8.3	20.03	9.08	1	0	0	0	0	0	0
	75	NutE	E4	HN	5	17.21	umc1253	bnlg1879	3.19422	-5.3031	36.6463	8.7	23.5	1	17.2	17.64	9.08	1	0	0	0	0	0	0
	69	NutE	E3	HN	5	31.71	umc1253	umc1447	2.69478	2.6053	9.7787	22.1	41.8	2	31.7	23.48	42.03	0	1	0	0	0	0	0
	64	NutE	E2	HN	5	36.71	bnlg1879	umc1447	2.59055	3.2058	9.7359	21.9	41.7	2	36.7	23.6	42.03	0	1	0	0	0	0	0
	247	PRL	E8	LN	5	42.41	bnlg1879	umc1692	3.96725	-1.1387	8.1114	36.1	46.4	2	42.4	12.27	42.03	0	1	0	0	0	0	0
	6	NUE	E2	HN	5	44.41	umc1447	umc1692	4.56441	1.9608	12.6343	38.9	48.6	2	44.4	11.56	42.03	0	1	0	0	0	0	0
	259	SRL	E8	LN	5	52.71	umc1692	phi113	3.00964	-4.2779	7.903	39	59.7	2/3	52.7	24.66	51.98	0	0.44	0.56	0	0	0	0
	49	NupE	E4	HN	5	58.21	umc1692	umc1990	3.76097	-7.2858	11.2931	48.6	64.8	3	58.2	19.29	59.61	0	0.01	0.99	0	0	0	0
	172	NHI	E2	LN	5	63.21	phi113	umc1990	2.55581	0.0346	9.0957	58.1	73	3	63.2	17.76	59.79	0	0	1	0	0	0	0
	277	CRL	E9	HN	5	92.91	bnlg2323	umc1332	3.02918	-5.6407	14.5687	84.9	107.7	4	92.9	27.17	104.3	0	0	0	1	0	0	0
	293	RDW	E9	HN	5	98.71	bnlg2323	umc1221	2.95318	-3.0664	5.6637	90.2	108.9	4	98.7	22.27	104.3	0	0	0	1	0	0	0
	101	SY	E3	LN	5	104.71	umc1332	umc1221	2.92278	-67.1044	13.8253	98.7	113	4	104.7	17.05	104.3	0	0	0	1	0	0	0
	325	R/S	E8	LN	5	104.71	umc1332	umc1221	2.51672	-0.0394	11.2815	83.8	112.7	4	104.7	34.42	104.3	0	0	0	1	0	0	0
	183	NHI	E4	LN	5	105.71	umc1332	umc1221	2.66438	0.0423	17.5022	87.6	113.6	4	105.7	30.97	104.3	0	0	0	1	0	0	0
	76	NutE	E4	LN	5	107.71	umc1332	umc1221	3.33536	5.3622	30.7489	101.8	111.9	4	107.7	12.03	104.3	0	0	0	1	0	0	0
	103	SY	E4	HN	5	129.01	umc1221	umc2164	2.51889	-134.175	35.4161	117	134.8	5	129	21.21	135.43	0	0	0	0	1	0	0
	134	GNC	E2	LN	5	136.01	umc1221	umc2164	3.69799	-0.0829	20.7712	127.9	153.2	5	136	30.14	135.43	0	0	0	0	1	0	0
	129	GNC	E1	HN	5	144.01	umc1221	bnlg278	2.75341	-0.0385	4.8988	134.2	155.1	5	144	24.89	135.73	0	0	0	0	0.99	0.01	0
	211	CRN	E8	HN	5	164.91	umc2164	umc1019	3.83045	-0.292	7.5689	158.6	168.4	6	164.9	11.68	165.15	0	0	0	0	0	1	0
	276	CRL	E8	LN	5	164.91	umc2164	umc1019	2.74472	-3.1869	5.9055	156.3	169	6	164.9	15.13	165.15	0	0	0	0	0	1	0
	326	R/S	E8	LN	5	164.91	umc2164	umc1019	2.8077	0.0301	6.4147	146	168.5	6	164.9	26.81	165.7	0	0	0	0	0	0.97	0.03
	109	SY	E4	LN	5	177.01	umc1019	umc2306	3.48953	-67.4427	8.1521	167.2	183.2	7	177	19.05	181.79	0	0	0	0	0	0.09	0.91
	94	SY	E2	LN	5	177.81	umc1019	umc2013	2.77947	-45.9295	5.134	172.7	184.5	7	177.8	14.07	183.26	0	0	0	0	0	0.01	0.99
	47	NupE	E3	LN	5	180.81	umc2306	umc2013	3.33102	-17.1903	12.3641	172.6	189.7	7	180.8	20.38	183.26	0	0	0	0	0	0.01	0.99
	144	SNC	E1	LN	5	215.51	phi048	bnlg1306	3.14861	0.0704	20.1188	206.6	227.5	7	215.5	24.89	183.44	0	0	0	0	0	0	1
	72	NutE	E3	LN	6	0.01	phi126	bnlg391	2.65352	-3.3044	9.445	0	6.4	1	0	7.64	1.11	1	0	0	0	0	0	0
	176	NHI	E3	HN	6	0.01	phi126	bnlg391	2.88153	-0.0359	9.0057	0	6.7	1	0	8	1.11	1	0	0	0	0	0	0
	111	HI	E1	HN	6	1.01	phi126	bnlg391	2.81855	-0.0288	6.3797	0	7.3	1	1	8.7	1.11	1	0	0	0	0	0	0
	147	SNC	E2	HN	6	1.01	phi126	bnlg391	3.48085	0.0522	7.2643	0	7.7	1	1	9.17	1.11	1	0	0	0	0	0	0
	151	SNC	E2	LN	6	1.01	phi126	bnlg391	2.90975	0.048	6.0928	0	7.7	1	1	9.17	1.11	1	0	0	0	0	0	0
	61	NutE	E1	LN	6	2.01	phi126	bnlg391	2.55581	-2.0768	8.0472	0	9.8	1	2	11.68	1.11	1	0	0	0	0	0	0
	127	HI	E4	LN	6	3.01	phi126	bnlg391	2.80118	-0.0297	9.1433	0	8.2	1	3	9.76	1.11	1	0	0	0	0	0	0
	170	NHI	E2	HN	6	3.01	phi126	bnlg391	3.0509	-0.0381	9.8884	0	9.7	1	3	11.56	1.22	0.99	0.01	0	0	0	0	0
	200	SRN	E9	HN	6	9.71	phi126	bnlg1538	2.7773	-0.1866	5.23	4.1	10.1	2	9.7	7.13	11.73	0	1	0	0	0	0	0
	262	SRL	E9	HN	6	10.91	bnlg1538	umc1006	2.49935	-4.0991	4.7778	10.5	17.5	2	10.9	8.35	11.73	0	1	0	0	0	0	0
	136	GNC	E3	HN	6	12.91	umc2313	umc1006	3.88474	-0.0743	12.2219	10.8	17.9	2	12.9	8.47	11.73	0	1	0	0	0	0	0
	77	NutE	E4	LN	6	16.91	umc2313	umc1006	4.01503	-4.6243	21.8837	12.4	22.9	2	16.9	12.5	12.2	0	0.97	0.03	0	0	0	0
	82	SY	E1	HN	6	22.91	umc2313	umc1006	2.9293	37.4182	6.3077	15.9	33	3	22.9	20.38	26.27	0	0.07	0.93	0	0	0	0
	86	SY	E1	LN	6	23.81	umc2313	umc1257	3.80005	37.2744	7.5642	17.6	31.1	3	23.8	16.07	27.2	0	0.01	0.99	0	0	0	0
	90	SY	E2	HN	6	23.81	umc2313	umc1257	2.87501	47.0012	4.8724	15.7	30.9	3	23.8	18.11	27.05	0	0.02	0.98	0	0	0	0
	117	HI	E2	LN	6	23.81	umc2313	umc1257	2.56015	-0.0258	5.8482	17.1	31.2	3	23.8	16.82	27.2	0	0.01	0.99	0	0	0	0
	53	NupE	E4	LN	6	26.81	umc1006	umc1257	2.59489	16.7854	10.5056	17.4	35.4	3	26.8	21.44	27.2	0	0.01	0.99	0	0	0	0
	95	SY	E2	LN	6	26.81	umc1006	umc1257	3.57856	63.6708	9.9847	16.1	33.5	3	26.8	20.74	27.2	0	0.01	0.99	0	0	0	0
	78	NutE	E4	LN	6	28.81	umc1006	umc1257	3.21159	-4.1002	17.6512	23.8	35.6	3	28.8	14.07	27.36	0	0	1	0	0	0	0
	121	HI	E3	HN	6	34.81	umc1006	umc1257	2.66004	-0.0333	13.6934	27.7	39	3	34.8	13.45	27.36	0	0	1	0	0	0	0
	266	SRL	E9	LN	6	53.01	umc1257	umc1857	2.83375	7.6405	12.3298	43.9	67.8	4	53	28.46	66.42	0	0	0.1	0.9	0	0	0
	148	SNC	E2	HN	6	69.41	umc1857	nc012	3.42439	-0.0483	6.573	65.1	76	4	69.4	12.98	70.76	0	0	0	1	0	0	0
	124	HI	E4	HN	6	73.41	bnlg1174	nc012	2.56666	-0.0298	9.5652	71.2	79.4	4	73.4	9.76	70.76	0	0	0	1	0	0	0
	271	CRL	E7	LN	6	90.81	umc1020	bnlg1732	3.08564	-8.7582	10.3173	83.5	103.7	5	90.8	24.07	96.11	0	0	0	0.01	0.99	0	0
	235	LRN	E9	HN	6	95.31	umc1020	umc2162	2.8533	-2.1274	5.526	88.2	103.6	5	95.3	18.35	96.37	0	0	0	0	1	0	0
	79	NutE	E4	LN	6	97.31	bnlg1732	umc2162	3.80222	-4.2097	17.9581	87.7	104.6	5	97.3	20.15	96.37	0	0	0	0	1	0	0
	128	HI	E4	LN	6	100.31	bnlg1732	umc2162	2.98576	-0.0382	15.449	90.7	107	5	100.3	19.4	96.37	0	0	0	0	1	0	0
	309	SDW	E9	HN	6	135.01	umc2162	umc1063	2.9445	16.2478	6.1037	127.9	142.2	6	135	17.05	145.35	0	0	0	0	0	1	0
	104	SY	E4	HN	6	153.01	umc2165	umc1063	4.31469	94.7916	17.6272	145.5	157.8	6	153	14.66	145.35	0	0	0	0	0	1	0
	105	SY	E4	HN	6	167.01	phi299852	bnlg1740	3.79571	117.299	26.3342	162.4	173.5	7	167	13.21	174.43	0	0	0	0	0	0	1
	118	HI	E2	LN	6	169.01	phi299852	bnlg1740	2.7773	-0.047	18.634	157.8	176.9	7	169	22.78	174.43	0	0	0	0	0	0	1
	252	PRL	E9	LN	6	170.01	phi299852	bnlg1740	4.54703	3.2098	29.6887	165.7	176.5	7	170	12.86	174.43	0	0	0	0	0	0	1
	173	NHI	E2	LN	6	171.01	phi299852	bnlg1740	4.15183	-0.0818	47.4501	167.6	173.5	7	171	7.02	174.43	0	0	0	0	0	0	1
	224	LRN	E7	HN	6	171.01	phi299852	bnlg1740	2.65135	-2.6506	10.7375	161.6	181.4	7	171	23.6	174.43	0	0	0	0	0	0	1
	130	GNC	E1	HN	6	177.71	phi299852	umc2059	2.74255	0.0418	5.2639	165.3	182.3	7	177.7	20.27	174.43	0	0	0	0	0	0	1
	44	NupE	E3	HN	6	178.71	bnlg1740	umc2059	3.22896	7.3605	11.9626	170	185.3	7	178.7	18.23	174.43	0	0	0	0	0	0	1
	267	SRL	E9	LN	6	181.71	bnlg1740	umc2059	3.65891	7.3428	10.1041	170.2	185.7	7	181.7	18.46	174.43	0	0	0	0	0	0	1
	317	R/S	E7	LN	6	184.71	bnlg1740	umc2059	2.89238	0.0296	8.8802	177.7	185.7	7	184.7	9.53	174.43	0	0	0	0	0	0	1
	268	CRL	E7	HN	7	6.01	umc1426	mmc0171	3.01181	-6.1088	12.375	0	13.2	1	6	15.72	23.09	1	0	0	0	0
	137	GNC	E3	HN	7	30.91	mmc0171	phi057	2.67307	0.0655	14.1205	17.7	48.4	1	30.9	36.57	23.09	1	0	0	0	0
	80	NutE	E4	LN	7	40.91	mmc0171	phi057	3.09216	-3.0712	10.1686	27.8	47.1	1	40.9	23.01	23.09	1	0	0	0	0
	157	SNC	E4	HN	7	41.01	mmc0171	umc1016	2.91193	0.0533	5.8692	29.5	50.2	1	41	24.66	23.09	1	0	0	0	0
	232	LRN	E8	LN	7	54.01	phi057	umc1016	2.53192	3.341	10.4267	41	62.6	2	54	25.75	77.24	0	1	0	0	0
	193	SRN	E8	LN	7	60.01	phi057	umc1016	4.80978	0.2479	12.3588	52.1	64.1	2	60	14.31	77.24	0	1	0	0	0
	19	NUE	E4	LN	7	74	umc1433	bnlg398	2.7	-5.90846	5.9	61.327	86.673	2	74	30.26	77.24	0	1	0	0	0
	322	R/S	E8	HN	7	74.91	umc1433	mmc0411	2.69912	0.0213	6.1374	68.2	86.5	2	74.9	21.8	77.24	0	1	0	0	0
	138	GNC	E3	LN	7	84.91	bnlg398	mmc0411	2.55798	0.0767	11.5231	75.7	97.2	2	84.9	25.64	77.24	0	1	0	0	0
	318	R/S	E7	LN	7	86.91	bnlg398	mmc0411	2.50152	0.0267	8.5537	77	104	2	86.9	32.18	77.24	0	1	0	0	0
	8	NUE	E2	LN	7	87.91	bnlg398	mmc0411	4.15834	-9.2493	13.292	80.7	102.4	2	87.9	25.87	77.24	0	1	0	0	0
	45	NupE	E3	HN	7	91.71	bnlg398	bnlg339	3.09216	-6.2521	9.0695	81.7	97.2	2	91.7	18.46	77.24	0	1	0	0	0
	132	GNC	E2	HN	7	91.71	bnlg398	bnlg339	3.25067	0.0462	6.0805	82.9	97.4	2	91.7	17.29	77.24	0	1	0	0	0
	284	RDW	E7	HN	7	108.01	mmc0411	umc1888	3.18119	7.8584	6.4255	98.6	115.4	3	108	20.03	121.57	0	0	1	0	0
	285	RDW	E7	LN	7	108.01	mmc0411	umc1888	3.10519	10.6112	6.4992	99.9	115	3	108	17.99	121.57	0	0	1	0	0
	4	NUE	E1	LN	7	115.01	bnlg339	umc1888	3.07044	-5.0845	12.4038	108	123.3	3	115	18.23	121.57	0	0	1	0	0
	288	RDW	E8	HN	7	118.01	bnlg339	umc1888	2.79901	6.2609	7.6873	109.9	127.3	3	118	20.74	121.57	0	0	1	0	0
	186	SRN	E7	HN	7	121.01	bnlg339	umc1888	2.9141	0.1667	5.7143	110.4	124.1	3	121	16.31	121.57	0	0	1	0	0
	294	RDW	E9	HN	7	121.11	bnlg339	bnlg1805	2.51021	2.7886	4.7283	108.3	125.5	3	121.1	20.5	121.72	0	0	0.99	0.01	0
	311	SDW	E9	LN	7	123.11	umc1888	bnlg1805	2.92713	9.2332	6.1579	108	134.9	3	123.1	32.07	123.69	0	0	0.86	0.14	0
	229	LRN	E8	HN	7	125.91	umc1888	umc1936	4.08668	2.7264	8.1053	122.4	131	3	125.9	10.23	121.57	0	0	1	0	0
	237	LRN	E9	LN	7	125.91	umc1888	umc1936	2.96404	1.824	5.4974	121.1	132.6	3	125.9	13.72	121.72	0	0	0.99	0.01	0
	307	SDW	E8	LN	7	125.91	umc1888	umc1936	2.74907	12.5163	6.0512	121.8	133.8	3	125.9	14.31	121.87	0	0	0.98	0.02	0
	7	NUE	E2	HN	7	126.91	bnlg1805	umc1936	4.56006	-1.7303	11.4474	117.8	132.6	3	126.9	17.64	123.24	0	0	0.89	0.11	0
	38	NupE	E2	HN	7	131.91	bnlg1805	umc1936	2.66438	-3.7376	7.6285	124.4	137.1	4	131.9	15.13	135.37	0	0	0.09	0.91	0
	91	SY	E2	HN	7	135.21	bnlg1805	umc1301	2.52975	-43.676	4.2432	130.1	137.2	4	135.2	8.47	136.74	0	0	0	1	0
	298	RDW	E9	LN	7	135.21	bnlg1805	umc1301	2.7925	3.3879	5.3521	129.1	142.3	4	135.2	15.72	136.59	0	0	0.01	0.99	0
	280	CRL	E9	LN	7	137.21	umc1936	umc1710	2.61878	3.7412	5.0886	130.6	140.9	4	137.2	12.27	136.74	0	0	0	1	0
	2	NUE	E1	HN	7	140.21	umc1301	umc1710	2.99661	-1.2	8.0744	131.7	156.2	4	140.2	29.2	135.68	0	0	0.07	0.93	0
	50	NupE	E4	HN	7	152.71	umc1710	umc2197	3.25284	-12.7187	35.4385	141.4	162	4	152.7	24.54	136.74	0	0	0	1	0
	17	NUE	E4	HN	7	153	umc1710	umc2197	2.8	-2.35265	6.4	141.317	164.683	4	153	27.87	136.74	0	0	0	1	0
	32	NupE	E1	HN	7	179.11	umc2197	phi082	2.69912	-2.7725	7.1691	156.6	186.7	5	179.1	35.87	190.01	0	0	0	0	1
	194	SRN	E8	LN	7	186.11	umc2197	phi082	2.88153	0.1639	8.4849	180.1	189.1	5	186.1	10.74	190.01	0	0	0	0	1
	241	PRL	E7	HN	7	192.11	phi082	phi116	3.30713	1.0863	8.368	183.9	197.1	5	192.1	15.72	190.01	0	0	0	0	1
	195	SRN	E8	LN	7	193.11	phi082	phi116	3.17684	0.1732	9.449	189.1	197.1	5	193.1	9.53	190.01	0	0	0	0	1
	122	HI	E3	HN	8	0.01	umc1872	phi119	2.90975	-0.0248	7.6228	0	3.9	1	0	4.66	0.05	1	0	0	0	0	0	0
	274	CRL	E8	HN	8	0.01	umc1872	phi119	2.51021	-2.4401	4.9847	0	3.9	1	0	4.66	0.05	1	0	0	0	0	0	0
	34	NupE	E1	LN	8	9.21	phi119	umc1034	2.95753	-12.443	14.266	2.7	15.5	2	9.2	15.25	12.88	0.07	0.93	0	0	0	0	0
	5	NUE	E1	LN	8	10.21	phi119	umc1034	2.59489	-4.3412	9.7588	0	16.3	2	10.2	19.4	12.72	0.08	0.9	0.01	0	0	0	0
	192	SRN	E8	HN	8	16.71	phi119	umc1778	4.46452	0.1549	9.1348	10.6	22.2	2	16.7	13.84	14.73	0	0.92	0.08	0	0	0	0
	258	SRL	E8	HN	8	16.71	phi119	umc1778	2.95753	3.968	6.4747	10	22.8	2	16.7	15.25	15.06	0	0.89	0.11	0	0	0	0
	196	SRN	E8	LN	8	24.61	umc1034	umc1741	3.22244	0.1515	6.4783	19.4	28.2	3	24.6	10.47	24.83	0	0	1	0	0	0	0
	295	RDW	E9	HN	8	24.61	umc1034	umc1741	2.55798	-3.1023	5.2413	15.8	30.2	3	24.6	17.17	24.17	0	0.06	0.94	0	0	0	0
	225	LRN	E7	HN	8	28.61	umc1778	umc1741	4.39069	2.6165	9.3765	22.6	38.4	3	28.6	18.82	24.72	0	0.01	0.99	0	0	0	0
	278	CRL	E9	HN	8	73.71	phi115	bnlg162	2.81204	3.803	5.8649	64.5	78.5	4	73.7	16.7	75.52	0	0	0	1	0	0	0
	281	CRL	E9	LN	8	73.71	phi115	bnlg162	2.86633	4.1505	5.6963	61.1	75.3	4	73.7	16.93	75.52	0	0	0	1	0	0	0
	328	R/S	E9	HN	8	80.31	bnlg162	umc1161	4.49492	-0.0152	15.4779	68.7	87.7	4	80.3	22.66	77.79	0	0	0	0.88	0.12	0	0
	282	CRL	E9	LN	8	86.31	bnlg162	umc1161	2.72518	5.5395	11.4527	75.3	94.4	5	86.3	22.78	90.63	0	0	0	0.2	0.8	0	0
	65	NutE	E2	HN	8	91.31	bnlg162	umc1161	2.56015	3.2184	10.2746	81.2	100.3	5	91.3	22.78	94.22	0	0	0	0.01	0.99	0	0
	212	CRN	E8	HN	8	94.31	bnlg162	umc1161	2.82941	0.254	5.8383	83.1	97.1	5	94.3	16.7	94.41	0	0	0	0	1	0	0
	184	NHI	E4	LN	8	94.71	bnlg162	umc1997	2.73604	-0.0281	7.6755	86.3	101	5	94.7	17.52	94.41	0	0	0	0	1	0	0
	215	CRN	E8	LN	8	94.71	bnlg162	umc1997	3.20073	0.2763	6.3928	81	99.3	5	94.7	21.8	94.41	0	0	0	0	1	0	0
	257	SRL	E7	LN	8	102.31	umc1997	bnlg1823	2.56449	-7.3676	6.1416	95.8	112.2	5	102.3	19.56	94.41	0	0	0	0	1	0	0
	133	GNC	E2	HN	8	114.91	umc1997	umc1268	2.50803	0.0438	4.7077	109.7	122.8	6	114.9	15.6	123.17	0	0	0	0	0	1	0
	92	SY	E2	HN	8	119.91	bnlg1823	umc1268	2.76861	-53.4083	6.3382	109.4	125.4	6	119.9	19.05	123.17	0	0	0	0	0	1	0
	39	NupE	E2	HN	8	120.91	bnlg1823	umc1268	3.18553	-4.2814	10.3439	114.9	134.8	6	120.9	23.72	123.17	0	0	0	0	0	1	0
	20	NUE	E4	LN	8	122	bnlg1823	umc1268	3	-7.07351	7.2	111.615	132.385	6	122	24.77	123.17	0	0	0	0	0	1	0
	41	NupE	E2	LN	8	123.91	bnlg1823	umc1268	4.74464	-16.7521	12.5248	118.4	132.1	6	123.9	16.31	123.17	0	0	0	0	0	1	0
	16	NUE	E3	LN	8	124	bnlg1823	umc1268	3.9	-8.56287	7.5	114.031	133.969	6	124	23.83	123.17	0	0	0	0	0	1	0
	54	NupE	E4	LN	8	124.91	bnlg1823	umc1268	2.56884	-13.8657	7.1403	117.8	134.2	6	124.9	19.56	123.17	0	0	0	0	0	1	0
	9	NUE	E2	LN	8	125.41	umc1268	umc1933	3.77834	-7.4093	7.8194	119.8	133.6	6	125.4	16.42	123.17	0	0	0	0	0	1	0
	48	NupE	E3	LN	8	125.41	bnlg1823	umc1933	2.99878	-14.2234	8.4994	118.6	135.3	6	125.4	19.91	123.17	0	0	0	0	0	1	0
	13	NUE	E3	HN	8	126	umc1268	umc1933	6.8	-3.66161	13.6	120.502	131.498	6	126	13.09	123.17	0	0	0	0	0	1	0
	145	SNC	E1	LN	8	127.41	umc1268	umc1933	2.84461	0.0446	8.0252	119.4	136.7	6	127.4	20.62	123.17	0	0	0	0	0	1	0
	204	CRN	E7	HN	8	172.01	bnlg1056	phi080	2.98793	0.4425	5.85	165.6	182.6	7	172	20.27	188.66	0	0	0	0	0	0	1
	207	CRN	E7	LN	8	172.01	bnlg1056	phi080	3.24633	0.3751	6.1521	166.3	176.3	7	172	11.92	188.66	0	0	0	0	0	0	1
	216	CRN	E8	LN	8	199.61	dupssr14	bnlg1131	2.72301	-0.3147	8.1971	194.5	204.6	7	199.6	12.03	188.66	0	0	0	0	0	0	1
	238	LRN	E9	LN	8	200.61	dupssr14	bnlg1131	2.54712	-2.0622	7.0441	194.5	204.6	7	200.6	12.03	188.66	0	0	0	0	0	0	1
	55	NupE	E4	LN	9	0.01	umc1867	bnlg1583	2.80987	14.222	7.4561	0	4.4	1	0	5.25	0	1	0	0	0	0
	27	NUE	E6	HN	9	30.61	phi028	dupssr6	3.40702	1.1731	9.2357	27.6	35.1	2	30.6	8.94	32.02	0	1	0	0	0
	163	NHI	E1	HN	9	34.21	phi017	umc1033	2.55146	0.0307	6.2376	30.7	41.3	2	34.2	12.62	32.02	0	1	0	0	0
	254	SRL	E7	HN	9	44.21	dupssr6	umc1033	2.66221	-11.2256	17.6318	35.4	54.4	3	44.2	22.66	49.02	0	0.12	0.88	0	0
	208	CRN	E7	LN	9	46.21	dupssr6	umc1033	3.76965	-0.5294	17.3506	39.3	59.4	3	46.2	23.95	50.37	0	0.05	0.95	0	0
	205	CRN	E7	HN	9	54.11	dupssr6	umc2213	2.84678	-0.3705	5.4649	46.2	61.1	3	54.1	17.76	51.34	0	0	1	0	0
	221	CRN	E9	LN	9	56.11	umc1033	umc2213	3.10084	-0.2638	6.6379	44.3	61	3	56.1	19.91	51.34	0	0	1	0	0
	249	PRL	E9	HN	9	76.11	umc2213	bnlg430	2.93581	1.557	16.9598	67.6	86.4	4	76.1	22.38	83.96	0	0	0	1	0
	202	SRN	E9	LN	9	85.81	bnlg430	umc1191	2.9445	0.1803	6.3113	84.2	93.3	4	85.8	10.86	83.96	0	0	0	1	0
	233	LRN	E8	LN	9	115.81	umc1271	umc1789	3.28325	-3.8281	13.5767	108.5	122.4	5	115.8	16.58	119.16	0	0	0	0	1
	141	GNC	E4	HN	9	117.81	umc1271	umc1789	3.33319	-0.0729	11.292	110.4	122.6	5	117.8	14.54	119.16	0	0	0	0	1
	303	SDW	E7	LN	9	121.61	umc1789	phi448880	2.53192	-16.7533	5.561	113	122.6	5	121.6	11.45	119.16	0	0	0	0	1
	73	NutE	E3	LN	10	8.01	umc1291	bnlg1451	3.926	4.4225	16.9083	3.5	16.9	1	8	15.95	20.43	1	0	0	0	0	0
	250	PRL	E9	HN	10	14.81	bnlg1451	umc2067	2.59055	1.3985	13.7049	3.2	21.8	1	14.8	22.15	20.43	1	0	0	0	0	0
	181	NHI	E4	HN	10	20.81	bnlg1451	umc2067	2.51238	-0.0593	19.1604	8.8	29.2	1	20.8	24.3	20.43	1	0	0	0	0	0
	83	SY	E1	HN	10	25.81	bnlg1451	umc2067	2.87935	50.3779	11.2605	18.1	36.3	1	25.8	21.68	20.43	1	0	0	0	0	0
	187	SRN	E7	HN	10	29.81	bnlg1451	umc1938	2.73387	0.165	5.4979	19.4	36.3	1	29.8	20.15	21.38	0.96	0.04	0	0	0	0
	260	SRL	E8	LN	10	29.81	bnlg1451	umc1938	3.29845	3.9153	6.9303	22.2	38.1	1	29.8	18.93	21.15	0.97	0.03	0	0	0	0
	131	GNC	E1	LN	10	43.01	umc2067	umc1345	3.21376	0.0434	5.9186	37.5	44.5	2	43	8.35	44.3	0	1	0	0	0	0
	166	NHI	E1	LN	10	44.01	umc1938	umc1345	2.75775	-0.0358	7.5992	29.6	58.4	2	44	34.3	45.86	0.05	0.8	0.16	0	0	0
	102	SY	E3	LN	10	50.71	umc1345	umc1336	2.56884	81.1074	19.0266	44.7	58.8	2	50.7	16.82	48.64	0	0.7	0.3	0	0	0
	139	GNC	E3	LN	10	53.71	umc1345	umc1336	3.42873	0.1489	39.6106	45	59.5	3	53.7	17.29	56.01	0	0.19	0.81	0	0	0
	153	SNC	E3	HN	10	59.71	umc1345	umc1336	3.1877	0.1519	53.5579	55.7	61	3	59.7	6.31	58.76	0	0	1	0	0	0
	286	RDW	E7	LN	10	79.71	umc1345	umc1336	2.82507	11.7873	8.4807	66.5	87.2	4	79.7	24.66	86.23	0	0	0	0.99	0	0
	272	CRL	E7	LN	10	81.61	umc1345	umc2163	2.52323	5.9931	5.1816	63.7	87	4	81.6	27.75	87.27	0	0	0	0.99	0.01	0
	289	RDW	E8	HN	10	81.61	umc1345	umc2163	2.64266	5.254	5.3104	58.9	86.6	4	81.6	33.01	86.86	0	0	0.02	0.96	0.02	0
	255	SRL	E7	HN	10	91.31	umc2163	umc1697	3.39182	7.5268	8.1328	85.7	96.8	4	91.3	13.21	87.1	0	0	0	1	0	0
	84	SY	E1	HN	10	102.41	umc1053	umc2003	3.4005	-48.8231	10.466	98.4	108	5	102.4	11.45	103.69	0	0	0	0	1	0
	125	HI	E4	HN	10	104.41	umc1053	umc2003	2.81638	0.0323	11.3044	98.3	113.3	5	104.4	17.88	106.18	0	0	0	0	0.75	0.25
	178	NHI	E3	LN	10	108.41	umc1053	umc2003	2.55581	-0.0311	10.0642	102.1	117.6	6	108.4	18.46	110.57	0	0	0	0	0.31	0.69
	155	SNC	E3	LN	10	110.81	umc1053	bnlg1074	2.9445	0.0376	6.5166	104.9	119	6	110.8	16.82	112.56	0	0	0	0	0.11	0.89
	159	SNC	E4	LN	10	111.81	umc1053	bnlg1074	3.52211	0.0421	8.3973	106.2	119.7	6	111.8	16.07	113.06	0	0	0	0	0.06	0.94
	35	NupE	E1	LN	10	112.81	umc2003	bnlg1074	3.06827	-15.483	14.1285	110.6	116.8	6	112.8	7.37	113.66	0	0	0	0	0	1
	263	SRL	E9	HN	10	121.71	umc2003	umc2122	3.79137	4.9048	7.2828	115.3	131.2	6	121.7	18.93	113.66	0	0	0	0	0	1
	269	CRL	E7	HN	10	126.71	bnlg1074	umc2122	2.87501	5.4771	9.991	117.3	135.7	6	126.7	21.91	113.66	0	0	0	0	0	1
	a A positive value means that Ye478 carried the allele for an increase in the trait, and a negative value allele for an increase in the traitmeans that Wu312 carried the allele for an increase in the trait
	b R2 gives the percentage of the phenotypic variance explained by a putative locus
	c 1-LOD confidence interval
	d M1-8: The QTL contribution to the cluster is the probability for a QTL of belonging to a given cluster

## Sheet: Table S9
	Table S9. The performance of ILs inbred lines and testcrossed lines under high N (HN) and low N (LN) levels in 2009 and 2010.
	Cluster	LINES	Molecular markers				Recovery rate (%)	Inbred line grain yield(g/m2)					Inbred line grain yield inprovement(%)					Test corss grain yield(g/m2)					Test corss grain yield inprovement(%)
								2009		2010			2009		2010			2009		2010			2009		2010
			bnlg1866	umc2112	umc1335			HN	LN	HN	LN		HN	LN	HN	LN		HN	LN	HN	LN		HN	LN	HN	LN
	CK	Wu312	B	B	B		100	345	300	170	163.1							787.2	478	545.167	386
	1.3	12	-	A	B		81.6	350.333	294.75	184.167	249		1.54589	-1.75	8.33333	52.6671		872.667	623.5	613.333	437.333		10.8117	30.4393	12.4969	13.2988
	1.3	14	B	A	B		92.6	491.833	327.5	203.75	210.5		42.5604	9.16667	19.8529	29.0619		925.667	459.75	638.333	424.833		17.5163	-3.81799	17.0824	10.0604
	1.3	28	B	B	A		92.3	339.333	384.833	216.75	194.667		-1.64251	28.2778	27.5	19.3542		808.333	518.35	553	423		2.67341	8.44142	1.43067	9.58549
	1.3	48	B	B	A		90.1	428.5	335	240	186		24.2029	11.6667	41.1765	14.0405		932.933	507.667	816.667	465		18.4356	6.20642	49.7921	20.4663
	1.3	62	A	A	A		85	321	304.333	206	156.25		-6.95652	1.44444	21.1765	-4.19988		958.833	641	575.833	449		21.712	34.1004	5.61873	16.3212
	1.3	67	A	A	B		88.3	360.5	338	137.833	182		4.49275	12.6667	-18.9216	11.588		973.167	555.5	791.333	508.667		23.5252	16.2134	45.1455	31.7789
	1.3	73	B	B	H		93	387.167	291.5	219.333	134		12.2222	-2.83333	29.0196	-17.8418		1024.33	641.667	488.5	414.333		29.9979	34.2399	-10.3999	7.34024
	1.3	92	B	A	B		90.8	339	354	192.5	226.667		-1.73913	18	13.2353	38.974		963.5	615.333	512.667	412.833		22.3023	28.7308	-5.96723	6.95164
	1.3	93	A	B	B		95.5	387.667	371.5	322.5	216		12.3671	23.8333	89.7059	32.4341		726.383	482.167	605.667	547.5		-7.69344	0.871688	11.0907	41.8394
	1.3	100	B	B	H		94.8	360.333	347.167	266.25	211.333		4.44444	15.7222	56.6176	29.5729		780.5	504.833	602.167	498.833		-0.847565	5.61367	10.4488	29.2314
	1.3	108	B	B	H		92.8	448.333	503.167	242.25	178		29.9517	67.7222	42.5	9.1355		937.75	459	614	506.667		19.0449	-3.9749	12.6192	31.2608
	1.3	149	B	A	B		96.3	367.667	297.667	272.75	171.167		6.57005	-0.777778	60.4412	4.94584		847.833	513.333	574	537.333		7.67025	7.39191	5.28247	39.2055
	1.3	170	B	A	B		91.6	472.333	385.833	244.5	310.25		36.9082	28.6111	43.8235	90.2207		853.833	546.167	517.833	401.667		8.42926	14.2608	-5.01956	4.05872
	1.3	172	B	A	B		94.9	520.333	371.167	255.833	334.333		50.8213	23.7222	50.4902	104.987		1041.25	569.167	731.5	582.667		32.1379	19.0725	34.1709	50.9499
	1.3	190	B	A	B		89.2	413	316.667	268.25	210		19.7101	5.55556	57.7941	28.7554		975.667	501.667	558.5	545.5		23.8415	4.95119	2.43947	41.3212
	1.3	195	B	A	B		93.8	434	410.333	167.25	199.5		25.7971	36.7778	-1.61765	22.3176		842.667	596	466.167	447.833		7.01666	24.6862	-14.4962	16.019
	1.3	221	B	A	B		97.7	401.167	334	254.75	230.167		16.2802	11.3333	49.8529	41.12		821.5	480.167	741.833	554.5		4.33903	0.453278	36.0663	43.6528
	1.3	mean					91.7824	401.324	351.025	229.098	211.755		16.3257	17.0082	34.7636	29.8313		899.225	542.075	611.843	479.853		14.1713	13.4047	12.2236	24.3142
			phi083	umc1635
	2.2	40	A	B			94.1	412.5	384	223	174.25		19.5652	28	31.1765	6.8363		777.125	529	578.333	410		-1.27451	10.6695	6.07728	6.21762
	2.2	55	B	A			91.8	390.833	278.833	212.5	237.833		13.285	-7.05556	25	45.8206		917.167	682.167	NA	NA		16.4411	42.7127	NA	NA
	2.2	82	B	H			93.5	360.167	299.333	178.75	256.833		4.39614	-0.222222	5.14706	57.4699		1014.75	638.833	615.667	519.167		28.7856	33.6471	12.9249	34.4991
	2.2	136	B	A			84.9	449.667	362.833	130	149.167		30.3382	20.9444	-23.5294	-8.54282		810.833	540.333	730	509		2.98967	13.0404	33.8958	31.8653
	2.2	223	B	A			87.5	452	387	294.5	158.25		31.0145	29	73.2353	-2.97364		964.5	493	779.25	443		22.4288	3.13808	42.9292	14.7668
	2.2	227	B	H			92.3	362.833	385.5	167	218.833		5.16908	28.5	-1.76471	34.1713		679	381.75	463.333	537.333		-13.6875	-20.136	-15.0159	39.2055
	2.2	mean					90.6833	404.667	349.583	200.958	199.194		17.2947	16.5278	18.2108	22.1303		860.562	544.181	633.317	483.7		9.28052	13.8453	16.1623	25.3109
			umc1773	umc1012	phi036	phi053
	3.5	12	B	B	A	B	81.6	350.333	294.75	184.167	249		1.54589	-1.75	8.33333	52.6671		872.667	623.5	613.333	437.333		10.8117	30.4393	12.4969	13.2988
	3.5	18	B	B	H	B	93.2	365.333	315.5	259.25	210.333		5.89372	5.16667	52.5	28.9597		835	570.167	553.167	417.333		6.04681	19.2817	1.46124	8.11744
	3.5	30	B	A	B	B	96.1	453.167	352.333	187.667	245.333		31.3527	17.4444	10.3922	50.419		839.5	499.667	519.833	427		6.61607	4.53278	-4.65273	10.6218
	3.5	61	H	B	B	B	94.3	314	309	NA	185.5		-8.98551	3	NA	13.7339		753.667	653.167	533.5	437		-4.24204	36.6457	-2.146	13.2124
	3.5	82	H	B	H	H	93.5	360.167	299.333	178.75	256.833		4.39614	-0.222222	5.14706	57.4699		1014.75	638.833	615.667	519.167		28.7856	33.6471	12.9249	34.4991
	3.5	136	B	H	H	A	84.9	449.667	362.833	130	149.167		30.3382	20.9444	-23.5294	-8.54282		810.833	540.333	730	509		2.98967	13.0404	33.8958	31.8653
	3.5	139	B	H	H	A	86.2	324	272.833	162.333	179.667		-6.08696	-9.05556	-4.5098	10.1574		797.833	499.167	651.5	565.833		1.34514	4.42817	19.4974	46.5889
	3.5	146	H	H	H	B	92.9	300.333	292.667	217.667	183.833		-12.9469	-2.44444	28.0392	12.712		794.667	444.833	574.5	480.5		0.94455	-6.93863	5.37417	24.4819
	3.5	190	A	B	B	A	89.2	413	316.667	268.25	210		19.7101	5.55556	57.7941	28.7554		975.667	501.667	558.5	545.5		23.8415	4.95119	2.43947	41.3212
	3.5	210	B	H	H	B	90.1	558.5	455.667	277	222		61.8841	51.8889	62.9412	36.1128		878.833	497.25	535.5	461.5		11.5918	4.0272	-1.77916	19.5596
	3.5	215	B	B	B	A	92.1	420.5	375.5	139	157.5		21.8841	25.1667	-18.2353	-3.43348		908.167	617	631	576.667		15.3026	29.0795	15.7373	49.3955
	3.5	224	B	A	A	A	85.8	403.667	366	212.25	148.667		17.0048	22	24.8529	-8.84938		925.267	525.833	570.75	487.333		17.4657	10.007	4.68635	26.2522
	3.5	mean					89.9917	392.722	334.424	201.485	199.819		13.8325	11.4745	18.5205	22.5135		867.238	550.951	590.604	488.681		10.1249	15.2618	8.32798	26.6012
			phi053	bnlg1449
	3.6	12	B	H			81.6	350.333	294.75	184.167	249		1.54589	-1.75	8.33333	52.6671		872.667	623.5	613.333	437.333		10.8117	30.4393	12.4969	13.2988
	3.6	39	B	A			89.7	281.667	299.5	169.25	147.5		-18.3575	-0.166667	-0.441176	-9.56468		869.167	656.25	511.5	421.5		10.369	37.2908	-6.18122	9.19689
	3.6	82	H	H			93.5	360.167	299.333	178.75	256.833		4.39614	-0.222222	5.14706	57.4699		1014.75	638.833	615.667	519.167		28.7856	33.6471	12.9249	34.4991
	3.6	136	A	B			84.9	449.667	362.833	130	149.167		30.3382	20.9444	-23.5294	-8.54282		810.833	540.333	730	509		2.98967	13.0404	33.8958	31.8653
	3.6	139	A	H			86.2	324	272.833	162.333	179.667		-6.08696	-9.05556	-4.5098	10.1574		797.833	499.167	651.5	565.833		1.34514	4.42817	19.4974	46.5889
	3.6	159	B	A			94.8	324.5	308.167	136.833	193.333		-5.94203	2.72222	-19.5098	18.5367		945.833	464.5	504.333	461.833		20.0675	-2.82427	-7.49572	19.6459
	3.6	190	A	B			89.2	413	316.667	268.25	210		19.7101	5.55556	57.7941	28.7554		975.667	501.667	558.5	545.5		23.8415	4.95119	2.43947	41.3212
	3.6	215	A	A			92.1	420.5	375.5	139	157.5		21.8841	25.1667	-18.2353	-3.43348		908.167	617	631	576.667		15.3026	29.0795	15.7373	49.3955
	3.6	224	A	B			85.8	403.667	366	212.25	148.667		17.0048	22	24.8529	-8.84938		925.267	525.833	570.75	487.333		17.4657	10.007	4.68635	26.2522
	3.6	mean					88.6444	369.722	321.731	175.648	187.963		7.16586	7.24383	3.32244	15.244		902.243	563.009	598.509	502.685		14.5531	17.7844	9.77793	30.2293
			phi299852	bnlg1740	umc2059
	6.7	15	B	A	B		94.7	275.5	276.833	146	195.5		-20.1449	-7.72222	-14.1176	19.8651		776	529.833	635.5	479.667		-1.41682	10.8438	16.5627	24.266
	6.7	24	B	A	B		81	436.167	462	230	210.167		26.4251	54	35.2941	28.8576		718.333	513.167	658.333	492.833		-8.71179	7.35704	20.7508	27.677
	6.7	49	B	H	B		92.1	307.167	281.667	219.75	NA		-10.9662	-6.11111	29.2647	NA		897.25	588.167	525.5	421.833		13.9216	23.0474	-3.61335	9.28325
	6.7	56	B	A	B		94.2	378.167	349.333	184.667	147.75		9.61353	16.4444	8.62745	-9.4114		957	686.5	549.167	451.167		21.4801	43.6192	0.727562	16.8826
	6.7	62	B	B	A		85	321	304.333	206	156.25		-6.95652	1.44444	21.1765	-4.19988		958.833	641	575.833	449		21.712	34.1004	5.61873	16.3212
	6.7	124	B	B	A		94.3	396.833	298.167	119.667	176.167		15.0242	-0.611111	-29.6078	8.01144		962.5	591	633.167	533.333		22.1758	23.6402	16.1348	38.1693
	6.7	136	A	B	B		84.9	449.667	362.833	130	149.167		30.3382	20.9444	-23.5294	-8.54282		810.833	540.333	730	509		2.98967	13.0404	33.8958	31.8653
	6.7	138	B	B	A		95	339.167	302.667	146.25	162.25		-1.69082	0.888889	-13.9706	-0.521153		804.667	572.833	451.5	402.833		2.20957	19.8396	-17.1864	4.36097
	6.7	157	B	H	B		92.5	444.5	349	157	185.167		28.8406	16.3333	-7.64706	13.5295		755	497.3	531.667	475.167		-4.07337	4.03766	-2.48227	23.1002
	6.7	mean					90.4111	372.019	331.87	171.037	172.802		7.83145	10.6235	0.610022	5.94855		848.935	573.348	587.852	468.315		7.80964	19.9473	7.82316	21.3251
	Grain yield improvement(%)= 100(L - Wu312)/Wu312
